# Supplementary material for: Injectable In Situ Crosslinking Hydrogel for Autologous Fat Grafting
Source: Gels. 2023 Oct 12;9(10):813. doi: 10.3390/gels9100813 (PMC10606883; doi:10.3390/gels9100813)
Supplement: Supplementary file 1 [file gels-09-00813-s001.zip]

Archive with 1 entries (1 files):
- gels-2639303-supplementary.pdf
